# Supplementary material for: Evaluation of the Antiviral Activity of Tabamide A and Its Structural Derivatives against Influenza Virus
Source: Int J Mol Sci. 2023 Dec 9;24(24):17296. doi: 10.3390/ijms242417296 (PMC10744247; doi:10.3390/ijms242417296)
Supplement: Supplementary file 1 [file ijms-24-17296-s001.zip]

Archive with 1 entries (1 files):
- ijms-2767565-supplementary.pdf
